# Supplementary material for: Feature Selection for Breast Cancer Classification by Integrating Somatic Mutation and Gene Expression
Source: Front Genet. 2021 Feb 26;12:629946. doi: 10.3389/fgene.2021.629946 (PMC7952975; doi:10.3389/fgene.2021.629946)
Supplement: Supplementary file 3 [file Data_Sheet_1.CSV]

Category	CategoryID	GO	Description	PARENT_GO	LogP	Enrichment	Z-score	#TotalGeneInLibrary	#GeneInGO	#GeneInHitList	#GeneInGOAndHitList	%InGO	STDV %InGO	GeneID	Hits	Log(q-value)	GeneList
GO Biological Processes	19	GO:0051301	cell division	19_GO:0009987 cellular process	-7	9.3	8.7	27994	603	50	10	20	5.7	641|675|1062|1063|3833|9793|11113|23331|24137|259266	BLM|BRCA2|CENPE|CENPF|KIFC1|CKAP5|CIT|TTC28|KIF4A|ASPM	-2.7	MyList
GO Biological Processes	19	GO:0000280	nuclear division	19_GO:0071840 cellular component organization or biogenesis	-6.1	11	8.4	27994	423	50	8	16	5.2	675|1062|1063|2177|3833|4288|24137|259266	BRCA2|CENPE|CENPF|FANCD2|KIFC1|MKI67|KIF4A|ASPM	-2.2	MyList
Reactome Gene Sets	6	R-HSA-6811434	COPI-dependent Golgi-to-ER retrograde traffic		-6	28	12	27994	99	50	5	10	4.2	1062|1314|3833|24137|55083	CENPE|COPA|KIFC1|KIF4A|KIF26B	-2.2	MyList
KEGG Pathway	24	ko02010	ABC transporters		-5.9	51	14	27994	44	50	4	8	3.8	10349|10350|10351|23460	ABCA10|ABCA9|ABCA8|ABCA6	-2.2	MyList
KEGG Pathway	24	hsa02010	ABC transporters		-5.8	48	14	27994	47	50	4	8	3.8	10349|10350|10351|23460	ABCA10|ABCA9|ABCA8|ABCA6	-2.2	MyList
GO Biological Processes	19	GO:0048285	organelle fission	19_GO:0071840 cellular component organization or biogenesis	-5.8	9.5	7.9	27994	471	50	8	16	5.2	675|1062|1063|2177|3833|4288|24137|259266	BRCA2|CENPE|CENPF|FANCD2|KIFC1|MKI67|KIF4A|ASPM	-2.2	MyList
Reactome Gene Sets	6	R-HSA-397014	Muscle contraction		-5.7	16	9.3	27994	207	50	6	12	4.6	1756|4629|6263|6328|6329|10580	DMD|MYH11|RYR3|SCN3A|SCN4A|SORBS1	-2.2	MyList
GO Biological Processes	19	GO:0007346	regulation of mitotic cell cycle	19_GO:0050789 regulation of biological process	-5.6	7.5	7.2	27994	671	50	9	18	5.4	641|675|1062|1063|1956|2177|4288|9793|23331	BLM|BRCA2|CENPE|CENPF|EGFR|FANCD2|MKI67|CKAP5|TTC28	-2.1	MyList
GO Biological Processes	19	GO:0033599	regulation of mammary gland epithelial cell proliferation	19_GO:0008283 cell proliferation	-5.4	99	17	27994	17	50	3	6	3.4	675|10765|128239	BRCA2|KDM5B|IQGAP3	-2.1	MyList
Reactome Gene Sets	6	R-HSA-983189	Kinesins		-5.4	38	12	27994	59	50	4	8	3.8	1062|3833|24137|55083	CENPE|KIFC1|KIF4A|KIF26B	-2.1	MyList
Reactome Gene Sets	6	R-HSA-8856688	Golgi-to-ER retrograde transport		-5.4	21	9.8	27994	133	50	5	10	4.2	1062|1314|3833|24137|55083	CENPE|COPA|KIFC1|KIF4A|KIF26B	-2.1	MyList
Reactome Gene Sets	6	R-HSA-1369062	ABC transporters in lipid homeostasis		-5.4	93	17	27994	18	50	3	6	3.4	10349|10350|23460	ABCA10|ABCA9|ABCA6	-2.1	MyList
GO Biological Processes	19	GO:0007018	microtubule-based movement	19_GO:0009987 cellular process	-4.9	12	7.7	27994	290	50	6	12	4.6	667|1062|3833|24137|55083|127602	DST|CENPE|KIFC1|KIF4A|KIF26B|DNAH14	-1.7	MyList
GO Biological Processes	19	GO:0033598	mammary gland epithelial cell proliferation	19_GO:0008283 cell proliferation	-4.8	60	13	27994	28	50	3	6	3.4	675|10765|128239	BRCA2|KDM5B|IQGAP3	-1.6	MyList
Reactome Gene Sets	6	R-HSA-195258	RHO GTPase Effectors		-4.6	10	7.1	27994	327	50	6	12	4.6	1062|1063|4629|9793|11113|128239	CENPE|CENPF|MYH11|CKAP5|CIT|IQGAP3	-1.4	MyList
Canonical Pathways	11	M3008	NABA ECM GLYCOPROTEINS		-4.6	14	7.9	27994	196	50	5	10	4.2	2335|5649|7148|79987|285313	FN1|RELN|TNXB|SVEP1|IGSF10	-1.4	MyList
GO Biological Processes	19	GO:0007059	chromosome segregation	19_GO:0009987 cellular process	-4.5	10	7	27994	337	50	6	12	4.6	1062|1063|2177|3833|4288|24137	CENPE|CENPF|FANCD2|KIFC1|MKI67|KIF4A	-1.4	MyList
Reactome Gene Sets	6	R-HSA-6811442	Intra-Golgi and retrograde Golgi-to-ER traffic		-4.5	14	7.8	27994	202	50	5	10	4.2	1062|1314|3833|24137|55083	CENPE|COPA|KIFC1|KIF4A|KIF26B	-1.4	MyList
GO Biological Processes	19	GO:0007051	spindle organization	19_GO:0071840 cellular component organization or biogenesis	-4.5	14	7.7	27994	204	50	5	10	4.2	1062|3833|9793|24137|259266	CENPE|KIFC1|CKAP5|KIF4A|ASPM	-1.4	MyList
Reactome Gene Sets	6	R-HSA-382556	ABC-family proteins mediated transport		-4.5	22	8.9	27994	103	50	4	8	3.8	10349|10350|10351|23460	ABCA10|ABCA9|ABCA8|ABCA6	-1.4	MyList
Reactome Gene Sets	6	R-HSA-8864260	Transcriptional regulation by the AP-2 (TFAP2) family of transcription factors		-4.4	44	11	27994	38	50	3	6	3.4	1956|10765|29028	EGFR|KDM5B|ATAD2	-1.3	MyList
Reactome Gene Sets	6	R-HSA-422475	Axon guidance		-4.3	7.1	6.1	27994	552	50	7	14	4.9	1956|4629|5649|6328|6329|24137|55558	EGFR|MYH11|RELN|SCN3A|SCN4A|KIF4A|PLXNA3	-1.3	MyList
Reactome Gene Sets	6	R-HSA-373760	L1CAM interactions		-4.2	19	8.2	27994	119	50	4	8	3.8	1956|6328|6329|24137	EGFR|SCN3A|SCN4A|KIF4A	-1.2	MyList
GO Biological Processes	19	GO:0007052	mitotic spindle organization	19_GO:0071840 cellular component organization or biogenesis	-4.2	19	8.2	27994	121	50	4	8	3.8	1062|3833|9793|24137	CENPE|KIFC1|CKAP5|KIF4A	-1.2	MyList
Reactome Gene Sets	6	R-HSA-9675108	Nervous system development		-4.2	6.8	5.9	27994	577	50	7	14	4.9	1956|4629|5649|6328|6329|24137|55558	EGFR|MYH11|RELN|SCN3A|SCN4A|KIF4A|PLXNA3	-1.2	MyList
GO Biological Processes	19	GO:0010564	regulation of cell cycle process	19_GO:0050789 regulation of biological process	-4.1	5.7	5.6	27994	791	50	8	16	5.2	641|675|1062|1063|1956|4288|9793|11113	BLM|BRCA2|CENPE|CENPF|EGFR|MKI67|CKAP5|CIT	-1.2	MyList
Canonical Pathways	11	M1	PID FANCONI PATHWAY		-4.1	36	10	27994	47	50	3	6	3.4	641|675|2177	BLM|BRCA2|FANCD2	-1.2	MyList
GO Biological Processes	19	GO:0000226	microtubule cytoskeleton organization	19_GO:0071840 cellular component organization or biogenesis	-4	6.4	5.7	27994	612	50	7	14	4.9	667|675|1062|3833|9793|24137|259266	DST|BRCA2|CENPE|KIFC1|CKAP5|KIF4A|ASPM	-1.1	MyList
KEGG Pathway	24	ko03460	Fanconi anemia pathway		-3.9	31	9.4	27994	54	50	3	6	3.4	641|675|2177	BLM|BRCA2|FANCD2	-1	MyList
GO Biological Processes	19	GO:0098813	nuclear chromosome segregation	19_GO:0009987 cellular process	-3.9	10	6.5	27994	275	50	5	10	4.2	1062|1063|2177|3833|24137	CENPE|CENPF|FANCD2|KIFC1|KIF4A	-1	MyList
Canonical Pathways	11	M5884	NABA CORE MATRISOME		-3.9	10	6.5	27994	275	50	5	10	4.2	2335|5649|7148|79987|285313	FN1|RELN|TNXB|SVEP1|IGSF10	-1	MyList
GO Biological Processes	19	GO:1902850	microtubule cytoskeleton organization involved in mitosis	19_GO:0071840 cellular component organization or biogenesis	-3.9	15	7.3	27994	147	50	4	8	3.8	1062|3833|9793|24137	CENPE|KIFC1|CKAP5|KIF4A	-1	MyList
GO Biological Processes	19	GO:0140014	mitotic nuclear division	19_GO:0071840 cellular component organization or biogenesis	-3.8	10	6.4	27994	281	50	5	10	4.2	1062|1063|3833|4288|24137	CENPE|CENPF|KIFC1|MKI67|KIF4A	-1	MyList
Reactome Gene Sets	6	R-HSA-194315	Signaling by Rho GTPases		-3.8	7.4	5.8	27994	455	50	6	12	4.6	1062|1063|4629|9793|11113|128239	CENPE|CENPF|MYH11|CKAP5|CIT|IQGAP3	-1	MyList
Reactome Gene Sets	6	R-HSA-5653656	Vesicle-mediated transport		-3.7	5.8	5.4	27994	673	50	7	14	4.9	1062|1314|1956|3833|5648|24137|55083	CENPE|COPA|EGFR|KIFC1|MASP1|KIF4A|KIF26B	-0.94	MyList
KEGG Pathway	24	hsa03460	Fanconi anemia pathway		-3.7	27	8.6	27994	63	50	3	6	3.4	641|675|2177	BLM|BRCA2|FANCD2	-0.91	MyList
GO Biological Processes	19	GO:0051310	metaphase plate congression	19_GO:0051179 localization	-3.7	26	8.6	27994	64	50	3	6	3.4	1062|1063|3833	CENPE|CENPF|KIFC1	-0.91	MyList
GO Biological Processes	19	GO:0000070	mitotic sister chromatid segregation	19_GO:0071840 cellular component organization or biogenesis	-3.7	14	6.9	27994	164	50	4	8	3.8	1062|1063|3833|24137	CENPE|CENPF|KIFC1|KIF4A	-0.91	MyList
Reactome Gene Sets	6	R-HSA-983231	Factors involved in megakaryocyte development and platelet production		-3.6	13	6.8	27994	168	50	4	8	3.8	1062|3833|24137|55083	CENPE|KIFC1|KIF4A|KIF26B	-0.88	MyList
GO Biological Processes	19	GO:0051302	regulation of cell division	19_GO:0050789 regulation of biological process	-3.6	13	6.7	27994	171	50	4	8	3.8	641|675|11113|259266	BLM|BRCA2|CIT|ASPM	-0.86	MyList
GO Biological Processes	19	GO:0021543	pallium development	19_GO:0032502 developmental process	-3.6	13	6.6	27994	176	50	4	8	3.8	1956|5649|55558|259266	EGFR|RELN|PLXNA3|ASPM	-0.83	MyList
GO Biological Processes	19	GO:0061180	mammary gland epithelium development	19_GO:0032502 developmental process	-3.6	24	8.1	27994	71	50	3	6	3.4	675|10765|128239	BRCA2|KDM5B|IQGAP3	-0.83	MyList
GO Biological Processes	19	GO:0007420	brain development	19_GO:0032502 developmental process	-3.4	5.2	4.9	27994	761	50	7	14	4.9	675|1063|1956|2177|5649|55558|259266	BRCA2|CENPF|EGFR|FANCD2|RELN|PLXNA3|ASPM	-0.7	MyList
GO Biological Processes	19	GO:0051303	establishment of chromosome localization	19_GO:0051179 localization	-3.4	20	7.5	27994	82	50	3	6	3.4	1062|1063|3833	CENPE|CENPF|KIFC1	-0.69	MyList
GO Biological Processes	19	GO:0050000	chromosome localization	19_GO:0051179 localization	-3.4	20	7.5	27994	82	50	3	6	3.4	1062|1063|3833	CENPE|CENPF|KIFC1	-0.69	MyList
KEGG Pathway	24	ko04512	ECM-receptor interaction		-3.4	20	7.5	27994	82	50	3	6	3.4	2335|5649|7148	FN1|RELN|TNXB	-0.69	MyList
GO Biological Processes	19	GO:0000819	sister chromatid segregation	19_GO:0071840 cellular component organization or biogenesis	-3.4	11	6.1	27994	199	50	4	8	3.8	1062|1063|3833|24137	CENPE|CENPF|KIFC1|KIF4A	-0.69	MyList
KEGG Pathway	24	ko04510	Focal adhesion		-3.4	11	6.1	27994	199	50	4	8	3.8	1956|2335|5649|7148	EGFR|FN1|RELN|TNXB	-0.69	MyList
KEGG Pathway	24	hsa04512	ECM-receptor interaction		-3.3	20	7.3	27994	86	50	3	6	3.4	2335|5649|7148	FN1|RELN|TNXB	-0.65	MyList
GO Biological Processes	19	GO:0006890	retrograde vesicle-mediated transport, Golgi to ER	19_GO:0051179 localization	-3.3	19	7.2	27994	87	50	3	6	3.4	1062|1314|24137	CENPE|COPA|KIF4A	-0.64	MyList
GO Biological Processes	19	GO:0006869	lipid transport	19_GO:0051179 localization	-3.3	7.5	5.3	27994	373	50	5	10	4.2	10349|10350|10351|10765|23460	ABCA10|ABCA9|ABCA8|KDM5B|ABCA6	-0.64	MyList
KEGG Pathway	24	hsa04510	Focal adhesion		-3.2	10	5.9	27994	215	50	4	8	3.8	1956|2335|5649|7148	EGFR|FN1|RELN|TNXB	-0.6	MyList
GO Biological Processes	19	GO:0007163	establishment or maintenance of cell polarity	19_GO:0009987 cellular process	-3.2	10	5.8	27994	222	50	4	8	3.8	667|9793|10565|55083	DST|CKAP5|ARFGEF1|KIF26B	-0.57	MyList
Reactome Gene Sets	6	R-HSA-141444	Amplification of signal from unattached kinetochores via a MAD2 inhibitory signal		-3.2	17	6.8	27994	96	50	3	6	3.4	1062|1063|9793	CENPE|CENPF|CKAP5	-0.57	MyList
Reactome Gene Sets	6	R-HSA-141424	Amplification of signal from the kinetochores		-3.2	17	6.8	27994	96	50	3	6	3.4	1062|1063|9793	CENPE|CENPF|CKAP5	-0.57	MyList
GO Biological Processes	19	GO:0044772	mitotic cell cycle phase transition	19_GO:0009987 cellular process	-3.2	5.6	4.8	27994	602	50	6	12	4.6	641|1062|1063|1956|9793|128239	BLM|CENPE|CENPF|EGFR|CKAP5|IQGAP3	-0.57	MyList
GO Biological Processes	19	GO:0007044	cell-substrate junction assembly	19_GO:0071840 cellular component organization or biogenesis	-3.1	17	6.7	27994	99	50	3	6	3.4	667|2335|10580	DST|FN1|SORBS1	-0.54	MyList
GO Biological Processes	19	GO:0051259	protein complex oligomerization	19_GO:0071840 cellular component organization or biogenesis	-3.1	9.7	5.6	27994	231	50	4	8	3.8	641|6263|10721|80036	BLM|RYR3|POLQ|TRPM3	-0.53	MyList
GO Biological Processes	19	GO:0060560	developmental growth involved in morphogenesis	19_GO:0040007 growth	-3.1	9.5	5.5	27994	236	50	4	8	3.8	2335|10765|55083|55558	FN1|KDM5B|KIF26B|PLXNA3	-0.5	MyList
Reactome Gene Sets	6	R-HSA-199991	Membrane Trafficking		-3	5.3	4.6	27994	634	50	6	12	4.6	1062|1314|1956|3833|24137|55083	CENPE|COPA|EGFR|KIFC1|KIF4A|KIF26B	-0.48	MyList
GO Biological Processes	19	GO:0010876	lipid localization	19_GO:0051179 localization	-3	6.7	4.9	27994	420	50	5	10	4.2	10349|10350|10351|10765|23460	ABCA10|ABCA9|ABCA8|KDM5B|ABCA6	-0.48	MyList
GO Biological Processes	19	GO:0051983	regulation of chromosome segregation	19_GO:0050789 regulation of biological process	-3	16	6.4	27994	107	50	3	6	3.4	1062|1063|4288	CENPE|CENPF|MKI67	-0.48	MyList
GO Biological Processes	19	GO:0044770	cell cycle phase transition	19_GO:0009987 cellular process	-3	5.2	4.6	27994	647	50	6	12	4.6	641|1062|1063|1956|9793|128239	BLM|CENPE|CENPF|EGFR|CKAP5|IQGAP3	-0.45	MyList
GO Biological Processes	19	GO:0006275	regulation of DNA replication	19_GO:0050789 regulation of biological process	-3	15	6.3	27994	112	50	3	6	3.4	641|675|1956	BLM|BRCA2|EGFR	-0.43	MyList
Reactome Gene Sets	6	R-HSA-69618	Mitotic Spindle Checkpoint		-3	15	6.2	27994	113	50	3	6	3.4	1062|1063|9793	CENPE|CENPF|CKAP5	-0.43	MyList
GO Biological Processes	19	GO:0048589	developmental growth	19_GO:0040007 growth	-2.9	5	4.4	27994	670	50	6	12	4.6	675|2335|10765|55083|55558|259266	BRCA2|FN1|KDM5B|KIF26B|PLXNA3|ASPM	-0.41	MyList
GO Biological Processes	19	GO:1901990	regulation of mitotic cell cycle phase transition	19_GO:0050789 regulation of biological process	-2.9	6.2	4.7	27994	448	50	5	10	4.2	641|1062|1063|1956|9793	BLM|CENPE|CENPF|EGFR|CKAP5	-0.41	MyList
GO Biological Processes	19	GO:0009314	response to radiation	19_GO:0050896 response to stimulus	-2.9	6.2	4.7	27994	448	50	5	10	4.2	641|675|1956|2177|5475	BLM|BRCA2|EGFR|FANCD2|PPEF1	-0.41	MyList
Reactome Gene Sets	6	R-HSA-9648025	EML4 and NUDC in mitotic spindle formation		-2.9	14	6.1	27994	117	50	3	6	3.4	1062|1063|9793	CENPE|CENPF|CKAP5	-0.41	MyList
GO Biological Processes	19	GO:0006302	double-strand break repair	19_GO:0050896 response to stimulus	-2.9	8.5	5.2	27994	262	50	4	8	3.8	641|675|2177|10721	BLM|BRCA2|FANCD2|POLQ	-0.41	MyList
GO Biological Processes	19	GO:0021537	telencephalon development	19_GO:0032502 developmental process	-2.9	8.5	5.2	27994	263	50	4	8	3.8	1956|5649|55558|259266	EGFR|RELN|PLXNA3|ASPM	-0.41	MyList
GO Biological Processes	19	GO:0021987	cerebral cortex development	19_GO:0032502 developmental process	-2.9	14	6	27994	121	50	3	6	3.4	1956|5649|259266	EGFR|RELN|ASPM	-0.39	MyList
GO Biological Processes	19	GO:0006260	DNA replication	19_GO:0008152 metabolic process	-2.8	8.1	5	27994	275	50	4	8	3.8	641|675|1956|10721	BLM|BRCA2|EGFR|POLQ	-0.35	MyList
Reactome Gene Sets	6	R-HSA-2500257	Resolution of Sister Chromatid Cohesion		-2.8	13	5.9	27994	126	50	3	6	3.4	1062|1063|9793	CENPE|CENPF|CKAP5	-0.35	MyList
GO Biological Processes	19	GO:0030036	actin cytoskeleton organization	19_GO:0071840 cellular component organization or biogenesis	-2.8	4.7	4.3	27994	708	50	6	12	4.6	4629|7148|10565|10580|11113|128239	MYH11|TNXB|ARFGEF1|SORBS1|CIT|IQGAP3	-0.33	MyList
GO Biological Processes	19	GO:0097435	supramolecular fiber organization	19_GO:0071840 cellular component organization or biogenesis	-2.8	4.7	4.2	27994	719	50	6	12	4.6	667|4629|7148|9793|10565|10580	DST|MYH11|TNXB|CKAP5|ARFGEF1|SORBS1	-0.3	MyList
GO Biological Processes	19	GO:1901987	regulation of cell cycle phase transition	19_GO:0050789 regulation of biological process	-2.8	5.8	4.5	27994	486	50	5	10	4.2	641|1062|1063|1956|9793	BLM|CENPE|CENPF|EGFR|CKAP5	-0.3	MyList
Reactome Gene Sets	6	R-HSA-382551	Transport of small molecules		-2.7	4.6	4.2	27994	728	50	6	12	4.6	6263|10349|10350|10351|23460|80036	RYR3|ABCA10|ABCA9|ABCA8|ABCA6|TRPM3	-0.29	MyList
GO Biological Processes	19	GO:0051225	spindle assembly	19_GO:0071840 cellular component organization or biogenesis	-2.7	12	5.6	27994	136	50	3	6	3.4	3833|24137|259266	KIFC1|KIF4A|ASPM	-0.29	MyList
Reactome Gene Sets	6	R-HSA-69620	Cell Cycle Checkpoints		-2.7	7.6	4.8	27994	294	50	4	8	3.8	641|1062|1063|9793	BLM|CENPE|CENPF|CKAP5	-0.29	MyList
Reactome Gene Sets	6	R-HSA-5693538	Homology Directed Repair		-2.7	12	5.6	27994	138	50	3	6	3.4	641|675|10721	BLM|BRCA2|POLQ	-0.29	MyList
GO Biological Processes	19	GO:0001508	action potential	19_GO:0065007 biological regulation	-2.7	12	5.6	27994	138	50	3	6	3.4	1756|6328|6329	DMD|SCN3A|SCN4A	-0.29	MyList
GO Biological Processes	19	GO:0000724	double-strand break repair via homologous recombination	19_GO:0050896 response to stimulus	-2.7	12	5.6	27994	138	50	3	6	3.4	641|675|10721	BLM|BRCA2|POLQ	-0.29	MyList
Reactome Gene Sets	6	R-HSA-5576891	Cardiac conduction		-2.7	12	5.5	27994	139	50	3	6	3.4	6263|6328|6329	RYR3|SCN3A|SCN4A	-0.29	MyList
Reactome Gene Sets	6	R-HSA-5663220	RHO GTPases Activate Formins		-2.7	12	5.5	27994	140	50	3	6	3.4	1062|1063|9793	CENPE|CENPF|CKAP5	-0.29	MyList
GO Biological Processes	19	GO:0000725	recombinational repair	19_GO:0050896 response to stimulus	-2.7	12	5.5	27994	140	50	3	6	3.4	641|675|10721	BLM|BRCA2|POLQ	-0.29	MyList
GO Biological Processes	19	GO:0006310	DNA recombination	19_GO:0008152 metabolic process	-2.7	7.5	4.8	27994	300	50	4	8	3.8	641|675|2177|10721	BLM|BRCA2|FANCD2|POLQ	-0.29	MyList
Reactome Gene Sets	6	R-HSA-1474244	Extracellular matrix organization		-2.7	7.4	4.8	27994	301	50	4	8	3.8	667|1756|2335|7148	DST|DMD|FN1|TNXB	-0.29	MyList
GO Biological Processes	19	GO:0030879	mammary gland development	19_GO:0032502 developmental process	-2.7	12	5.5	27994	142	50	3	6	3.4	675|10765|128239	BRCA2|KDM5B|IQGAP3	-0.28	MyList
GO Biological Processes	19	GO:0010212	response to ionizing radiation	19_GO:0050896 response to stimulus	-2.7	12	5.4	27994	145	50	3	6	3.4	641|675|2177	BLM|BRCA2|FANCD2	-0.26	MyList
GO Biological Processes	19	GO:0090066	regulation of anatomical structure size	19_GO:0065007 biological regulation	-2.6	5.4	4.3	27994	521	50	5	10	4.2	1956|2335|10565|55558|128239	EGFR|FN1|ARFGEF1|PLXNA3|IQGAP3	-0.25	MyList
GO Biological Processes	19	GO:0034330	cell junction organization	19_GO:0071840 cellular component organization or biogenesis	-2.6	7	4.6	27994	318	50	4	8	3.8	667|2335|10580|79987	DST|FN1|SORBS1|SVEP1	-0.22	MyList
GO Biological Processes	19	GO:0006261	DNA-dependent DNA replication	19_GO:0008152 metabolic process	-2.6	11	5.2	27994	154	50	3	6	3.4	641|675|10721	BLM|BRCA2|POLQ	-0.2	MyList
GO Biological Processes	19	GO:0051053	negative regulation of DNA metabolic process	19_GO:0048519 negative regulation of biological process	-2.6	11	5.2	27994	155	50	3	6	3.4	641|675|10721	BLM|BRCA2|POLQ	-0.2	MyList
GO Biological Processes	19	GO:0010770	positive regulation of cell morphogenesis involved in differentiation	19_GO:0048518 positive regulation of biological process	-2.6	11	5.2	27994	157	50	3	6	3.4	2335|5649|55558	FN1|RELN|PLXNA3	-0.18	MyList
Reactome Gene Sets	6	R-HSA-73894	DNA Repair		-2.5	6.7	4.4	27994	334	50	4	8	3.8	641|675|2177|10721	BLM|BRCA2|FANCD2|POLQ	-0.16	MyList
GO Biological Processes	19	GO:0001764	neuron migration	19_GO:0040011 locomotion	-2.5	10	5	27994	164	50	3	6	3.4	5649|259266|285313	RELN|ASPM|IGSF10	-0.15	MyList
GO Biological Processes	19	GO:0045930	negative regulation of mitotic cell cycle	19_GO:0048519 negative regulation of biological process	-2.5	6.6	4.4	27994	341	50	4	8	3.8	641|1063|1956|2177	BLM|CENPF|EGFR|FANCD2	-0.15	MyList
GO Biological Processes	19	GO:0007088	regulation of mitotic nuclear division	19_GO:0071840 cellular component organization or biogenesis	-2.5	10	5	27994	165	50	3	6	3.4	1062|1063|4288	CENPE|CENPF|MKI67	-0.15	MyList
KEGG Pathway	24	ko04151	PI3K-Akt signaling pathway		-2.5	6.5	4.4	27994	342	50	4	8	3.8	1956|2335|5649|7148	EGFR|FN1|RELN|TNXB	-0.15	MyList
Reactome Gene Sets	6	R-HSA-5693532	DNA Double-Strand Break Repair		-2.5	10	5	27994	166	50	3	6	3.4	641|675|10721	BLM|BRCA2|POLQ	-0.15	MyList
GO Biological Processes	19	GO:0007093	mitotic cell cycle checkpoint	19_GO:0048519 negative regulation of biological process	-2.5	10	5	27994	166	50	3	6	3.4	641|1063|2177	BLM|CENPF|FANCD2	-0.15	MyList
GO Biological Processes	19	GO:0006281	DNA repair	19_GO:0050896 response to stimulus	-2.5	5	4	27994	565	50	5	10	4.2	641|675|1956|2177|10721	BLM|BRCA2|EGFR|FANCD2|POLQ	-0.15	MyList
KEGG Pathway	24	hsa05165	human papillomavirus infection		-2.4	6.4	4.3	27994	352	50	4	8	3.8	1956|2335|5649|7148	EGFR|FN1|RELN|TNXB	-0.12	MyList
GO Biological Processes	19	GO:0034762	regulation of transmembrane transport	19_GO:0051179 localization	-2.4	4.9	4	27994	577	50	5	10	4.2	1756|5649|6328|6329|10580	DMD|RELN|SCN3A|SCN4A|SORBS1	-0.12	MyList
GO Biological Processes	19	GO:0000910	cytokinesis	19_GO:0009987 cellular process	-2.4	9.8	4.9	27994	172	50	3	6	3.4	675|11113|24137	BRCA2|CIT|KIF4A	-0.12	MyList
GO Biological Processes	19	GO:0035725	sodium ion transmembrane transport	19_GO:0051179 localization	-2.4	9.7	4.8	27994	174	50	3	6	3.4	1756|6328|6329	DMD|SCN3A|SCN4A	-0.11	MyList
GO Biological Processes	19	GO:0006936	muscle contraction	19_GO:0032501 multicellular organismal process	-2.4	6.2	4.2	27994	359	50	4	8	3.8	1756|4629|6329|10580	DMD|MYH11|SCN4A|SORBS1	-0.1	MyList
GO Biological Processes	19	GO:0033044	regulation of chromosome organization	19_GO:0071840 cellular component organization or biogenesis	-2.4	6.2	4.2	27994	360	50	4	8	3.8	1062|1063|4288|29028	CENPE|CENPF|MKI67|ATAD2	-0.1	MyList
GO Biological Processes	19	GO:0140013	meiotic nuclear division	19_GO:0022414 reproductive process	-2.4	9.5	4.8	27994	177	50	3	6	3.4	675|2177|259266	BRCA2|FANCD2|ASPM	-0.1	MyList
GO Biological Processes	19	GO:0051260	protein homooligomerization	19_GO:0071840 cellular component organization or biogenesis	-2.4	9.4	4.8	27994	178	50	3	6	3.4	641|6263|10721	BLM|RYR3|POLQ	-0.099	MyList
GO Biological Processes	19	GO:0008361	regulation of cell size	19_GO:0071840 cellular component organization or biogenesis	-2.4	9.2	4.7	27994	182	50	3	6	3.4	2335|55558|128239	FN1|PLXNA3|IQGAP3	-0.076	MyList
KEGG Pathway	24	hsa04151	PI3K-Akt signaling pathway		-2.3	5.9	4.1	27994	380	50	4	8	3.8	1956|2335|5649|7148	EGFR|FN1|RELN|TNXB	-0.034	MyList
GO Biological Processes	19	GO:0051783	regulation of nuclear division	19_GO:0071840 cellular component organization or biogenesis	-2.3	8.8	4.6	27994	190	50	3	6	3.4	1062|1063|4288	CENPE|CENPF|MKI67	-0.033	MyList
GO Biological Processes	19	GO:0032535	regulation of cellular component size	19_GO:0071840 cellular component organization or biogenesis	-2.3	5.8	4	27994	383	50	4	8	3.8	2335|10565|55558|128239	FN1|ARFGEF1|PLXNA3|IQGAP3	-0.033	MyList
Reactome Gene Sets	6	R-HSA-2467813	Separation of Sister Chromatids		-2.3	8.8	4.6	27994	191	50	3	6	3.4	1062|1063|9793	CENPE|CENPF|CKAP5	-0.033	MyList
Reactome Gene Sets	6	R-HSA-109582	Hemostasis		-2.3	4.5	3.7	27994	621	50	5	10	4.2	1062|2335|3833|24137|55083	CENPE|FN1|KIFC1|KIF4A|KIF26B	-0.03	MyList
GO Biological Processes	19	GO:1903046	meiotic cell cycle process	19_GO:0022414 reproductive process	-2.3	8.7	4.5	27994	193	50	3	6	3.4	675|2177|259266	BRCA2|FANCD2|ASPM	-0.028	MyList
GO Biological Processes	19	GO:0044057	regulation of system process	19_GO:0032501 multicellular organismal process	-2.3	4.5	3.7	27994	626	50	5	10	4.2	1756|1956|5649|6263|6329	DMD|EGFR|RELN|RYR3|SCN4A	-0.023	MyList
GO Biological Processes	19	GO:0030900	forebrain development	19_GO:0032502 developmental process	-2.3	5.7	4	27994	392	50	4	8	3.8	1956|5649|55558|259266	EGFR|RELN|PLXNA3|ASPM	-0.013	MyList
GO Biological Processes	19	GO:0010389	regulation of G2/M transition of mitotic cell cycle	19_GO:0050789 regulation of biological process	-2.3	8.4	4.4	27994	200	50	3	6	3.4	641|1063|9793	BLM|CENPF|CKAP5	0	MyList
GO Biological Processes	19	GO:0031032	actomyosin structure organization	19_GO:0071840 cellular component organization or biogenesis	-2.3	8.4	4.4	27994	201	50	3	6	3.4	4629|10580|11113	MYH11|SORBS1|CIT	0	MyList
Reactome Gene Sets	6	R-HSA-68877	Mitotic Prometaphase		-2.2	8.2	4.4	27994	204	50	3	6	3.4	1062|1063|9793	CENPE|CENPF|CKAP5	0	MyList
GO Biological Processes	19	GO:0050678	regulation of epithelial cell proliferation	19_GO:0008283 cell proliferation	-2.2	5.5	3.9	27994	405	50	4	8	3.8	675|1956|10765|128239	BRCA2|EGFR|KDM5B|IQGAP3	0	MyList
GO Biological Processes	19	GO:0035637	multicellular organismal signaling	19_GO:0023052 signaling	-2.2	8.1	4.3	27994	207	50	3	6	3.4	6263|6328|6329	RYR3|SCN3A|SCN4A	0	MyList
GO Biological Processes	19	GO:0034764	positive regulation of transmembrane transport	19_GO:0048518 positive regulation of biological process	-2.2	8	4.3	27994	210	50	3	6	3.4	1756|5649|10580	DMD|RELN|SORBS1	0	MyList
GO Biological Processes	19	GO:0050679	positive regulation of epithelial cell proliferation	19_GO:0008283 cell proliferation	-2.2	8	4.3	27994	211	50	3	6	3.4	1956|10765|128239	EGFR|KDM5B|IQGAP3	0	MyList
KEGG Pathway	24	ko04810	Regulation of actin cytoskeleton		-2.2	7.9	4.3	27994	212	50	3	6	3.4	1956|2335|128239	EGFR|FN1|IQGAP3	0	MyList
GO Biological Processes	19	GO:0001558	regulation of cell growth	19_GO:0040007 growth	-2.2	5.3	3.8	27994	423	50	4	8	3.8	1956|2335|55558|60676	EGFR|FN1|PLXNA3|PAPPA2	0	MyList
GO Biological Processes	19	GO:1902749	regulation of cell cycle G2/M phase transition	19_GO:0050789 regulation of biological process	-2.2	7.7	4.2	27994	217	50	3	6	3.4	641|1063|9793	BLM|CENPF|CKAP5	0	MyList
GO Biological Processes	19	GO:0000075	cell cycle checkpoint	19_GO:0048519 negative regulation of biological process	-2.2	7.7	4.2	27994	219	50	3	6	3.4	641|1063|2177	BLM|CENPF|FANCD2	0	MyList
GO Biological Processes	19	GO:0071241	cellular response to inorganic substance	19_GO:0050896 response to stimulus	-2.1	7.6	4.2	27994	221	50	3	6	3.4	641|1956|6263	BLM|EGFR|RYR3	0	MyList
Reactome Gene Sets	6	R-HSA-1640170	Cell Cycle		-2.1	4	3.4	27994	692	50	5	10	4.2	641|675|1062|1063|9793	BLM|BRCA2|CENPE|CENPF|CKAP5	0	MyList
GO Biological Processes	19	GO:0060249	anatomical structure homeostasis	19_GO:0065007 biological regulation	-2.1	5.1	3.7	27994	440	50	4	8	3.8	641|675|1756|1956	BLM|BRCA2|DMD|EGFR	0	MyList
GO Biological Processes	19	GO:0042391	regulation of membrane potential	19_GO:0065007 biological regulation	-2.1	5.1	3.6	27994	443	50	4	8	3.8	1756|5649|6328|6329	DMD|RELN|SCN3A|SCN4A	0	MyList
GO Biological Processes	19	GO:0048732	gland development	19_GO:0032502 developmental process	-2.1	5	3.6	27994	444	50	4	8	3.8	675|1956|10765|128239	BRCA2|EGFR|KDM5B|IQGAP3	0	MyList
GO Biological Processes	19	GO:0048608	reproductive structure development	19_GO:0022414 reproductive process	-2.1	5	3.6	27994	444	50	4	8	3.8	675|1956|10765|259266	BRCA2|EGFR|KDM5B|ASPM	0	MyList
GO Biological Processes	19	GO:0007160	cell-matrix adhesion	19_GO:0022610 biological adhesion	-2.1	7.3	4	27994	231	50	3	6	3.4	2335|10580|158326	FN1|SORBS1|FREM1	0	MyList
GO Biological Processes	19	GO:0061458	reproductive system development	19_GO:0032502 developmental process	-2.1	5	3.6	27994	448	50	4	8	3.8	675|1956|10765|259266	BRCA2|EGFR|KDM5B|ASPM	0	MyList
GO Biological Processes	19	GO:0051052	regulation of DNA metabolic process	19_GO:0050789 regulation of biological process	-2.1	5	3.6	27994	451	50	4	8	3.8	641|675|1956|10721	BLM|BRCA2|EGFR|POLQ	0	MyList
KEGG Pathway	24	hsa04810	Regulation of actin cytoskeleton		-2.1	7.1	4	27994	235	50	3	6	3.4	1956|2335|128239	EGFR|FN1|IQGAP3	0	MyList
Reactome Gene Sets	6	R-HSA-68882	Mitotic Anaphase		-2.1	7.1	4	27994	236	50	3	6	3.4	1062|1063|9793	CENPE|CENPF|CKAP5	0	MyList
Reactome Gene Sets	6	R-HSA-2555396	Mitotic Metaphase and Anaphase		-2.1	7.1	4	27994	237	50	3	6	3.4	1062|1063|9793	CENPE|CENPF|CKAP5	0	MyList
GO Biological Processes	19	GO:0003012	muscle system process	19_GO:0032501 multicellular organismal process	-2	4.9	3.5	27994	460	50	4	8	3.8	1756|4629|6329|10580	DMD|MYH11|SCN4A|SORBS1	0	MyList
GO Biological Processes	19	GO:0006814	sodium ion transport	19_GO:0051179 localization	-2	7	3.9	27994	241	50	3	6	3.4	1756|6328|6329	DMD|SCN3A|SCN4A	0	MyList
GO Biological Processes	19	GO:0050673	epithelial cell proliferation	19_GO:0008283 cell proliferation	-2	4.8	3.5	27994	465	50	4	8	3.8	675|1956|10765|128239	BRCA2|EGFR|KDM5B|IQGAP3	0	MyList
