# Supplementary material for: Feature Selection for Breast Cancer Classification by Integrating Somatic Mutation and Gene Expression
Source: Front Genet. 2021 Feb 26;12:629946. doi: 10.3389/fgene.2021.629946 (PMC7952975; doi:10.3389/fgene.2021.629946)
Supplement: Supplementary file 5 [file Table_2.XLSX]

## Sheet: Sheet1
TCGA-BRCA
Bayesian Optimization
	1	2	3	4	5	6	7	8	9	10
learning_rate	0.0483858	0.537322	0.279794	0.204796	0.0271364	0.04165	0.0769211	0.695463	0.0485069	0.0131296
max_depth	19	29	23	9	28	28	44	16	14	36
min_samples_leaf	46	88	52	60	87	31	73	70	72	91
min_samples_split	58	12	70	72	89	61	41	84	26	15
n_estimators	235	374	358	412	474	302	122	238	375	196
subsample	0.989136	0.846204	0.932137	0.995878	0.871909	0.902895	0.93392	0.99922	0.907764	0.905078
Random
	1	2	3	4	5	6	7	8	9	10
learning_rate	0.15944	0.0302861	0.14538	0.278288	0.644374	0.0829095	0.0372296	0.286034	0.0760937	0.91285
max_depth	23	20	42	12	34	23	29	7	7	29
min_samples_leaf	53	93	56	32	86	94	22	19	78	94
min_samples_split	55	35	64	44	22	54	10	77	13	19
n_estimators	271	67	82	416	237	130	153	414	254	316
subsample	0.823149	0.83288	0.976052	0.948039	0.910542	0.817617	0.882514	0.993322	0.963663	0.958858
Bayesian Optimization
parameters set	acc	b_acc	auc	ses	spc	prc	f1
1	0.99102	0.956196	0.977507	0.994144	0.96087	0.995942	0.995034
2	0.995102	0.973136	0.989503	0.996396	0.982609	0.998208	0.997293
3	0.993061	0.954634	0.98253	0.995495	0.969565	0.996855	0.996168
4	0.992653	0.948474	0.978408	0.995946	0.96087	0.995966	0.995949
5	0.993878	0.962988	0.982981	0.996396	0.969565	0.996859	0.996619
6	0.990612	0.944554	0.969487	0.995495	0.943478	0.994164	0.994825
7	0.991429	0.948183	0.973835	0.995495	0.952174	0.995065	0.995267
8	0.992653	0.951623	0.978408	0.995946	0.96087	0.995964	0.995945
9	0.992653	0.956121	0.980356	0.995495	0.965217	0.996408	0.995938
10	0.986531	0.915228	0.949696	0.995045	0.904348	0.990176	0.992589
variance	5.40701e-06	0.000226214	0.000116088	4.41883e-07	0.000451376	4.75008e-06	1.62944e-06
Random
parameters set	acc	b_acc	auc	ses	spc	prc	f1
1	0.992653	0.956603	0.982305	0.995045	0.969565	0.996855	0.99594
2	0.987347	0.894004	0.948198	0.996396	0.9	0.989722	0.993042
3	0.993061	0.953252	0.978633	0.996396	0.996396	0.99597	0.996177
4	0.989388	0.931291	0.962965	0.995495	0.930435	0.992833	0.994155
5	0.993061	0.959105	0.980582	0.995946	0.965217	0.996418	0.996168
6	0.994694	0.968033	0.987329	0.996396	0.978261	0.997758	0.997065
7	0.987347	0.92474	0.95989	0.993694	0.926087	0.992354	0.99302
8	0.988163	0.923798	0.958392	0.995045	0.921739	0.99195	0.993483
9	0.993061	0.956218	0.978633	0.996396	0.96087	0.99596	0.99617
10	0.993878	0.957191	0.981032	0.996847	0.965217	0.996418	0.996623
variance	8.2262e-06	0.000532089	0.000173771	9.10821e-07	0.00090552	7.15252e-06	2.48132e-06
PMA50
Bayesian Optimization
parameters	1	2	3	4	5	6	7	8	9	10
learning_rate	0.148547	0.143399	0.0268039	0.0159543	0.30071	0.31714	0.543085	0.0102524	0.0633943	0.594262
max_depth	29	11	43	40	2	5	30	46	44	27
min_samples_leaf	78	32	61	97	40	53	97	95	94	61
min_samples_split	30	75	82	16	38	97	27	88	63	24
n_estimators	373	426	188	177	334	315	360	435	115	322
subsample	0.847426	0.819489	0.994297	0.940167	0.848691	0.882481	0.96124	0.919084	0.802655	0.913783
Random
parameters	1	2	3	4	5	6	7	8	9	10
learning_rate	0.253149	0.27421	0.565099	0.161259	0.80966	0.385367	0.38901	0.0229204	0.141448	0.692603
max_depth	30	21	18	33	16	11	22	38	42	23
min_samples_leaf	89	33	8	82	61	59	94	93	86	76
min_samples_split	93	40	92	54	56	83	19	68	88	34
n_estimators	195	111	190	11	17	152	299	179	83	82
subsample	0.866928	0.808599	0.864174	0.883434	0.834052	0.978529	0.91355	0.897822	0.857971	0.873572
Bayesian Optimization
parameters set	acc	b_acc	auc	ses	spc	prc	f1
1	0.989388	0.936126	0.962965	0.995495	0.930435	0.992829	0.994153
2	0.988571	0.932832	0.966412	0.993694	0.93913	0.993697	0.993683
3	0.987755	0.919261	0.956218	0.995045	0.917391	0.991509	0.993258
4	0.983265	0.878507	0.932305	0.995045	0.869565	0.986668	0.990819
5	0.99102	0.934182	0.967763	0.996396	0.93913	0.993722	0.99505
6	0.990204	0.933065	0.97121	0.994595	0.947826	0.994597	0.994589
7	0.987755	0.932448	0.962064	0.993694	0.930435	0.992829	0.993245
8	0.985714	0.900327	0.947297	0.994595	0.9	0.989724	0.992141
9	0.986939	0.922675	0.955768	0.994144	0.917391	0.991495	0.992804
10	0.988571	0.931404	0.962515	0.994595	0.930435	0.992825	0.993696
variance
Random
parameters set	acc	b_acc	auc	ses	spc	prc	f1
1	0.986531	0.929286	0.957491	0.993243	0.921739	0.991928	0.99257
2	0.990204	0.934815	0.969262	0.995045	0.943478	0.994152	0.99459
3	0.987347	0.912469	0.955993	0.994595	0.917391	0.991482	0.993027
4	0.981633	0.857739	0.919712	0.995946	0.843478	0.984033	0.98994
5	0.932653	0.675732	0.688073	0.989189	0.386957	0.942245	0.96428
6	0.987755	0.925888	0.960116	0.994144	0.926087	0.992364	0.993243
7	0.986531	0.926907	0.955542	0.993694	0.917391	0.991494	0.992577
8	0.985714	0.897445	0.945349	0.995045	0.895652	0.989283	0.992145
9	0.987347	0.928044	0.95989	0.993694	0.926087	0.992368	0.993018
10	0.988163	0.931039	0.960341	0.994595	0.926087	0.992376	0.993474
variance
