# Supplementary material for: Feature Selection for Breast Cancer Classification by Integrating Somatic Mutation and Gene Expression
Source: Front Genet. 2021 Feb 26;12:629946. doi: 10.3389/fgene.2021.629946 (PMC7952975; doi:10.3389/fgene.2021.629946)
Supplement: Supplementary file 6 [file Table_3.XLSX]

## Sheet: Sheet1
	TCGA-BRCA
TCGA_somatic mutation+gene	Average	acc	b_acc	auc	ses	spc	prc	f1
	RF	0.990204	0.92078	0.961467	0.996847	0.926087	0.992391	0.99461
	SVM	0.986531	0.941301	0.967235	0.990991	0.943478	0.994142	0.992553
	KNN	0.991429	0.94803	0.973835	0.995495	0.952174	0.995049	0.995271
	Proposed	0.995102	0.973136	0.989503	0.996396	0.982609	0.998208	0.997293
	Variance	acc	b_acc	auc	ses	spc	prc	f1
	RF	7.01e-05	0.000716372	0.000947708	1.95e-05	0.00349716	3.69e-05	2.12e-05
	SVM	5.01e-05	0.000808455	0.000505017	3.25e-05	0.00190926	2.03e-05	1.53e-05
	KNN	1.82e-05	0.000352659	0.000158665	8.12e-06	0.000548204	5.85e-06	5.53e-06
	Proposed	1.27e-05	0.000222	0.000190251	1.54e-05	0.000831758	8.8e-06	3.88e-06
	PMA50
PMA50	Average	acc	b_acc	auc	ses	spc	prc	f1
	RF	0.986939	0.89798	0.947973	0.995946	0.9	0.989724	0.992816
	SVM	0.974286	0.883115	0.944888	0.981081	0.908696	0.990464	0.985722
	KNN	0.982449	0.973672	0.986418	0.981532	0.991304	0.999085	0.990207
	Proposed	0.99102	0.934182	0.967763	0.996396	0.93913	0.993722	0.99505
	Variance	acc	b_acc	auc	ses	spc	prc	f1
	RF	3.26531e-05	0.000494334	0.000484768	1.80586e-05	0.00190926	1.97907e-05	9.89163e-06
	SVM	0.000116785	0.000887058	0.000578509	0.000104699	0.00206049	2.22528e-05	3.65729e-05
	KNN	8.01333e-05	0.000139411	0.000106224	9.11046e-05	0.000302457	3.35276e-06	2.52507e-05
	Proposed	2.93211e-05	0.000466504	0.000315161	1.94789e-05	0.00120983	1.27624e-05	8.93751e-06
